# Supplementary material for: DNA-based identification of predators of the corallivorous Crown-of-Thorns Starfish (Acanthaster cf. solaris) from fish faeces and gut contents
Source: Sci Rep. 2020 May 18;10:8184. doi: 10.1038/s41598-020-65136-4 (PMC7235266; doi:10.1038/s41598-020-65136-4)
Supplement: Supplementary file 1 — Supplementary information. [file 41598_2020_65136_MOESM1_ESM.xlsx]

## Sheet: Table S2.1 (Collections)
	Fish species				January 2018
	Family	Species	Common name	CAAB number	Bramble	Kelso	Rib	Unnamed	Total	Size (mm, SL)
					18-029	18-030	18-032	18-025		Mean ± S.E.	Min	Max
1	Acanthuridae	Acanthurus nigrofuscusC	Dusky Surgeonfish	37 437014	0	3	0	3	6	88.6 ± 12.7	45.4	118.1
2		Ctenochaetus striatusC	Lined Bristletooth	37 437022	0	1	0	0	1	113.7
3	Apogonidae	Cheilodipterus quinquelineatus	Fiveline Cardinalfish	37 327090	1	2	0	0	3	53 ± 9	35.2	63.3
4		Nectamia fusca	Ghost Cardinalfish	37 327059	0	0	1	0	1	62.3
5	Caesionidae	Caesio cuning	Yellowtail Fusilier	37 346018	2	0	0	0	2	203 ± 3	200	206
6	Chaetodontidae	Chaetodon aureofasciatus	Goldstripe Butterflyfish	37 365013	7	2	1	0	10	51.6 ± 3.4	32.2	64.3
7		Chaetodon baronessaC	Triangular Butterflyfish	37 365034	0	3	0	2	5	52.7 ± 7.1	27.8	70.1
8		Chaetodon citrinellus	Citron Butterflyfish	37 365036	0	3	0	1	4	83.3 ± 2.5	76.9	88.9
9		Chaetodon kleinii	Klein's Butterflyfish	37 365040	0	2	0	1	3	34.7 ± 1.2	33	36.9
10		Chaetodon lineolatus	Lined Butterflyfish	37 365041	0	0	1	0	1	205
11		Chaetodon melannotusC	Blackback Butterflyfish	37 365043	3	0	0	0	3	121.7 ± 1.7	120	125
12		Chaetodon rainfordC	Rainford's Butterflyfish	37 365053	0	2	0	0	2	61 ± 4.3	56.7	65.3
13		Chaetodon trifascialisC	Chevron Butterflyfish	37 365058	2	2	0	1	5	88.1 ± 15.8	25.1	110
14		Chaetodon trifasciatusC	[a butterflyfish]	37 365094	0	2	0	0	2	71.3 ± 1.3	70	72.6
15		Chaetodon vagabondus	Vagabond Butterflyfish	37 365062	1	1	0	1	3	134.4 ± 3	130	140
16		Chelmon rostratus	Beaked Coralfish	37 365017	6	0	0	0	6	169.2 ± 28.2	140	310
17	Labridae	Cheilinus chlorourus	Floral Maori Wrasse	37 384064	2	1	3	0	6	150.7 ± 21.2	70.8	230
18		Cheilinus fasciatus	Redbreast Maori Wrasse	37 384066	1	5	2	0	8	178.7 ± 14.6	89.8	215
19		Cheilinus trilobatus	Tripletail Maori Wrasse	37 384044	0	0	1	0	1	185
20		Choerodon fasciatus	Harlequin Tuskfish	37 384073	3	3	1	4	11	169.7 ± 10.2	127	250
21		Cirrhilabrus punctatus	Finespot Wrasse	37 384083	9	5	1	5	20	69.1 ± 3.4	50.3	105.1
22		Coris batuensis	Variegated Wrasse	37 384098	1	5	5	5	16	78.4 ± 5	53.4	111.9
23		Coris gaimard	Clown Wrasse	37 384094	0	5	5	6	16	64.1 ± 6.7	35.9	137.1
24		Halichoeres marginatus	Dusky Wrasse	37 384114	0	0	0	1	1	115.2
25		Halichoeres melanurus	Hoeven's Wrasse	37 384032	7	5	0	5	17	67.8 ± 3.5	43.2	90
26		Halichoeres trimaculatus	Threespot Wrasse	37 384122	0	0	1	0	1	93.1
27		Hemygymnus melapterus	Thicklip Wrasse	37 384125	1	1	0	1	3	111.7 ± 49.2	60	210
28		Novaculichthys taeniourus	Carpet Wrasse	37 384140	0	0	2	0	2	72.9 ± 6.9	66	79.8
29		Oxycheilinus digrammus	Violetline Maori Wrasse	37 384065	2	3	5	1	11	168.6 ± 12.1	72.4	215
30		Pseudocheilinus hexataenia	Sixline Wrasse	37 384143	1	1	0	0	2	51.5 ± 10.9	40.5	62.4
31		Thalassoma amblycephalum	Bluehead Wrasse	37 384164	0	5	0	5	10	65 ± 3.3	49.6	77.3
32		Thalassoma jansenii	Jansen's Wrasse	37 384166	0	2	1	4	7	106.1 ± 13.8	45.7	152.4
33		Thalassoma lunare	Moon Wrasse	37 384167	0	1	5	7	13	90.6 ± 9.1	55.3	144.3
34	Microdesmidae	Ptereleotris evides	Arrow Dartgoby	37 435015	0	0	1	0	1	52.6
35	Monacanthidae	Oxymonacanthus longirostrisC	Harlequin Filefish	37 465062	0	1	1	1	3	41.8 ± 1.9	38.2	44.6
36		Paraluteres prionurus	Blacksaddle Filefish	37 465063	0	2	0	0	2	38.1 ± 5.3	32.8	43.4
37	Mullidae	Parupeneus multifasciatus	Banded Goatfish	37 355026	0	0	0	2	2	65.2 ± 3.5	61.7	68.7
38	Nemipteridae	Scolopis margaritifera	Pearly Monocle Bream	37 347033	0	0	1	0	1	84.1
39	Plesiopidae	Assessor macneilli	Blue Scissortail	37 316004	1	0	0	0	1	53.4
40	Pomacanthidae	Pomacanthus sexstriatus	Sixband Angelfish	37 365010	1	0	0	0	1	120
41	Pomacentridae	Acanthochromis polyacanthus	Spiny Puller	37 372015	5	10	2	0	17	42.9 ± 1.6	32.1	51.9
42		Amblyglyphidodon curacao	Staghorn Damsel	37 372017	8	2	2	0	12	77.7 ± 1.3	69	83.7
43		Chromis viridis	Blue-green Puller	37 372053	4	5	5	5	19	46.5 ± 1.4	33	56.4
44		Dascyllus aruanus	Banded Humbug	37 372073	4	6	6	4	20	42.7 ± 1.6	30.8	62.5
45		Dascyllus reticulatus	Headband Humbug	37 372074	4	6	1	4	15	40.9 ± 3	20	56.1
46		Dischistodus melanotusC	Blackvent Damsel	37 372077	1	0	0	0	1	121.2
47		Neoglyphidodon melas	Black damsel	37 372084	4	0	0	0	4	86.9 ± 19.6	31.6	122.5
48		Neopomacentrus azysron	Yellowtail Demoiselle	37 372087	4	5	6	5	20	44.2 ± 2.3	28.4	61.6
49		Pomacentrus amboinensis	Ambon Damsel	37 372106	3	5	4	5	17	46.4 ± 4.6	20.2	81.6
50		Pomacentrus bankanensis	Speckled Damsel	37 372108	3	5	7	6	21	41.7 ± 3.5	16.6	61.8
51		Pomacentrus chrysurus	Whitetail Damsel	37 372110	3	5	7	1	16	50 ± 3.4	28.1	69.1
52		Pomacentrus coelestis	Neon Damsel	37 372111	0	5	5	5	15	45.5 ± 1.4	37	58
53		Pomacentrus moluccensis	Lemon Damsel	37 372118	2	5	6	5	18	45 ± 2	24.9	58.3
54		Pomacentrus magniseptus	a damselfish	37 372156	2	0	1	0	3	64.1 ± 6.2	51.9	72.3
55		Pomacentrus wardiC	Ward's Damsel	37 372127	0	0	1	0	1	74.3
56	Scaridae	Scarus flavipectoralisC	Yellowfin Parrotfish	37 386014	1	0	0	0	1	145
57	Siganidae	Siganus corallinusC	Coral Rabbitfish	37 438008	2	0	0	0	2	145 ± 5	140	150
58		Canthigaster valentini	Blacksaddle Toby	37 467043	0	1	0	0	1	54.7
59	Tripterygiidae	Helcogramma vulcana	Volcano Triplefin	n/a	0	0	2	0	2	38 ± 7.1	30.9	45.1
	Total				101	128	93	96	418
	Fish species				July 2018
	Family	Species	Common name	CAAB number	Bramble	Kelso	Lodestone	Rib	Unnamed	Total	Size (mm, SL)
					18-029	18-030	18-078	18-032	18-025		Mean ± S.E.	Min	Max
1	Balistidae	Abalistes stellatus	Starry Triggerfish	37 465011	0	0	0	2	0	2	290 ± 205.1	250	330
2		Balistapus undulatus	Orangestripe Triggerfish	37 465047	0	0	0	2	0	2	155 ± 109.6	150	160
3		Sufflamen chrysopterum	Eye-stripe Triggerfish	37 465078	0	0	1	0	0	1	150
4	Haemulidae	Diagramma pictum labiosum	Painted Sweetlips	37 350003	1	0	0	2	0	3	340 ± 196.3	290	400
5	Labridae	Cheilinus chlorourus	Floral Maori Wrasse	37 384064	1	0	8	0	0	9	158.9 ± 53	140	190
6		Cheilinus fasciatus	Redbreast Maori Wrasse	37 384066	0	0	6	0	0	6	215 ± 87.8	190	240
7		Choerodon fasciatus	Harlequin Tuskfish	37 384073	0	0	4	0	0	4	162.5 ± 81.3	140	180
8		Choerodon schoenleinii	Blackspot Tuskfish	37 384010	0	0	0	2	0	2	420 ± 297	420	420
9		Gomphosus varius	Birdnose Wrasse	37 384106	0	0	1	0	0	1	270
10		Hologymnosus doliatus	Pastel Slender Wrasse	37 384127	0	0	1	0	0	1	280
11		Oxycheilinus digrammus	Violetline Maori Wrasse	37 384065	0	1	3	0	0	4	175 ± 87.5	150	230
12		Thalassoma jansenii	Jansen's Wrasse	37 384166	0	0	0	1	0	1	120
13		Thalassoma lunare	Moon Wrasse	37 384167	0	0	0	1	0	1	140
14	Lethrinidae	Gymnocranius audleyi	Collar Seabream	37 351018	1	0	7	4	0	12	210 ± 60.6	190	250
15		Gymnocranius euanus	Paddletail Seabream	37 351022	0	0	4	2	0	6	200 ± 81.6	180	220
16		Gymnocranius grandoculis	Robinson's Seabream	37 351005	0	1	0	0	0	1	390
17		Lethrinus lentjan	Redspot Emperor	37 351007	0	0	0	11	0	11	223.2 ± 67.3	210	250
18		Lethrinus miniatus	Redthroat Emperor	37 351009	1	1	2	5	5	14	352.1 ± 94.1	290	460
19		Lethrinus nebulosus	Spangled Emperor	37 351008	1	6	2	9	0	18	382.2 ± 90.1	300	500
20		Lethrinus obsoletus	Orangestriped Emperor	37 351019	0	0	0	1	1	2	245 ± 173.2	210	280
21		Lethrinus ornatus	Ornate Emperor	37 351015	0	1	3	8	0	12	230 ± 66.4	190	290
22		Lethrinus rubrioperculatus	Spotcheek Emperor	37 351012	0	0	1	0	0	1	240
23		Monotaxis grandoculis	Bigeye Seabream	37 351026	0	0	0	1	0	1	220
24	Lutjanidae	Lutjanus adetti	Hussar	37 346033	0	0	0	2	0	2	230 ± 162.6	220	240
25		Lutjanus fulviflamma	Blackspot Snapper	37 346034	3	0	0	9	0	12	193.3 ± 55.8	160	240
26		Lutjanus quinquelineatus	Fiveline Snapper	37 346006	1	0	1	0	0	2	155 ± 109.6	140	170
27		Lutjanus russelli	Moses' Snapper	37 346065	1	0	2	3	0	6	236.7 ± 96.6	210	270
28		Lutjanus sebae	Red Emperor	37 346004	0	0	1	3	1	5	292 ± 130.6	230	380
29	Nemipteridae	Scolopsis bilineata	Two-line Monocle Bream	37 347031	1	0	0	2	0	3	150 ± 86.6	150	150
30		Scolopsis monogramma	Rainbow Monocle Bream	37 347006	0	0	1	0	0	1	240
31	Serranidae	Epinephelus cyanopodus	Purple Rockcod	37 311145	0	1	0	0	0	1	280
32		Epinephelus fasciatus	Blacktip Rockcod	37 311014	0	0	0	1	1	2	180 ± 127.3	150	210
33		Epinephelus polyphekadion	Camouflage Grouper	37 311047	0	0	0	0	1	1	340
34		Plectropomus leopardusC	Common Coral Trout	37 311078	5	2	0	5	5	17	364.1 ± 88.3	280	430
35	Tetraodontidae	Arothron nigropunctatus	Blackspotted Puffer	37 467027	0	0	0	0	4	4	117.5 ± 58.8	90	140
36		Arothron stellatus	Starry Puffer	37 467014	0	1	0	0	0	1	600
37		Canthigaster valentini	Blacksaddle Toby	37 467043	0	0	0	0	1	1	90
	Total				16	14	48	76	19	173
	Fish species				July 2019
	Family	Species	Common name	CAAB number	Big Broad-hurst	Keeper	Kelso	Little Broad-hurst	Total	Size (mm, SL)
					18-100a,b	18-079	18-030	18-106		Mean ± S.E.	Min	Max
1	Haemulidae	Diagramma pictum labiosum	Painted Sweetlips	37 350003	0	6	3	1	10	397 ± 125.5	340	440
2		Plectorhinchus chaetodonoides	Spotted Sweetlips	37 350014	1	5	3	1	10	408 ± 129	350	460
3		Plectorhinchus picus	Dotted Sweetlips	37 350023	0	0	1	0	1	390
4	Labridae	Cheilinus undulatus	Humphead Maori Wrasse	37 384038	0	1	0	0	1	420
5		Choerodon schoenleinii	Blackspot Tuskfish	37 384010	0	5	0	0	5	422 ± 188.7	320	550
6		Coris aygula	Redblotched Wrasse	37 384090	0	0	4	0	4	335 ± 167.5	280	360
7		Epibulus insidiator	Slingjaw Wrasse	37 384104	0	1	0	0	1	220
8		Hemigymnus fasciatus	Fiveband Wrasse	37 384124	1	6	0	0	7	142.9 ± 54	95	170
9		Hemigymnus melapterus	Thicklip Wrasse	37 384125	2	5	2	1	10	235.5 ± 74.5	160	350
10		Novaculichthys taeniourus	Carpet Wrasse	37 384140	0	6	4	0	10	193.5 ± 61.2	160	230
11	Lethrinidae	Gymnocranius euanus	Paddletail Seabream	37 351022	0	1	1	0	2	360 ± 254.6	340	380
12		Lethrinus atkinsoni	Yellowtail Emperor	37 351013	0	0	1	0	1	290
13		Lethrinus miniatus	Redthroat Emperor	37 351009	0	1	5	2	8	352.5 ± 124.6	300	390
15	Lutjanidae	Lutjanus bohar	Red Bass	37 346029	0	0	3	0	3	463.3 ± 267.5	420	490
16		Lutjanus gibbus	Paddletail	37 346028	0	0	1	0	1	300
17		Lutjanus sebae	Red Emperor	37 346004	0	1	1	0	2	320 ± 226.3	290	350
18		Symphorus nematophorus	Chinamanfish	37 346017	0	1	2	0	3	401.7 ± 231.9	350	440
19	Serranidae	Chromileptes altivelis	Barramundi Cod	37 311044	1	2	4	1	8	358.1 ± 126.6	110	530
	Total				5	41	35	6	87
